# Supplementary material for: Frailty and Mortality Risk Among Dogs with Extreme Longevity: Development and Predictive Validity of a Clinical Frailty Index in the Exceptional Aging in Rottweilers Study
Source: Animals (Basel). 2024 Dec 18;14(24):3651. doi: 10.3390/ani14243651 (PMC11672423; doi:10.3390/ani14243651)
Supplement: Supplementary file 1 [file animals-14-03651-s001.zip]

Archive with 1 entries (1 files):
- animals-3300909-supplementary.pdf
